# Supplementary material for: Low-cost, versatile, and highly reproducible microfabrication pipeline to generate 3D-printed customised cell culture devices with complex designs
Source: PLoS Biol. 2024 Mar 13;22(3):e3002503. doi: 10.1371/journal.pbio.3002503 (PMC10936828; doi:10.1371/journal.pbio.3002503)
Supplement: S1 Data — (ZIP) [file pbio.3002503.s020.zip]

Archive with 7 entries (6 files):
- S1_Data/
- S1_Data/Figure3G-Data.xlsx
- S1_Data/Figure3H-Data.xlsx
- S1_Data/Figure6E-Data.xlsx
- S1_Data/FigureS11A-Data.csv
- S1_Data/FigureS11B-Data.csv
- S1_Data/FigureS11C-Data.csv
