# Supplementary material for: Low-cost, versatile, and highly reproducible microfabrication pipeline to generate 3D-printed customised cell culture devices with complex designs
Source: PLoS Biol. 2024 Mar 13;22(3):e3002503. doi: 10.1371/journal.pbio.3002503 (PMC10936828; doi:10.1371/journal.pbio.3002503)
Supplement: S1 Data — (ZIP) [file pbio.3002503.s020.zip › S1_Data/Figure3G-Data.xlsx]

## Sheet: Sheet1
Shape	CAD_Area	Day_2_Area	Day_7_Area	Fold_Change Plotted on graph
Round	3985930	4845684	6161208	1.2157
Round	3985930	4281977	5731344	1.07427
Round	3985930	3985968	5519390	1.00001
Round	3985930	5011392	6347608	1.25727
Triangle	2220270	2001772	3.64885e+06	0.901589
Triangle	2220270	2449472	3.17241e+06	1.10323
Triangle	2220270	2197964	4.09575e+06	0.989953
Triangle	2220270	3574476	3.78317e+06	1.60993
Triangle	2220270	2088252	3.61931e+06	0.94054
Triangle	2220270	2884521	3.71749e+06	1.29918
Triangle	2220270	3578106	4.43184e+06	1.61156
Triangle	2220270	3314301	4.9489e+06	1.49275
Rectangle	2340000	2989728	4.50421e+06	1.27766
Rectangle	2340000	3575808	4.87844e+06	1.52812
Rectangle	2340000	3020544	3.57045e+06	1.29083
Rectangle	2340000	3337200	4.15e+06	1.42615
Rectangle	2340000	3394836	4.31285e+06	1.45078
