# Supplementary material for: Low-cost, versatile, and highly reproducible microfabrication pipeline to generate 3D-printed customised cell culture devices with complex designs
Source: PLoS Biol. 2024 Mar 13;22(3):e3002503. doi: 10.1371/journal.pbio.3002503 (PMC10936828; doi:10.1371/journal.pbio.3002503)
Supplement: S1 Data — (ZIP) [file pbio.3002503.s020.zip › S1_Data/Figure3H-Data.xlsx]

## Sheet: Sheet2
Shape	CAD_Aspect	Day_2_aspect_ratio	Day_7_aspect_ratio	Fold_Change_Plotted on graph
Round	1	1.03287	0.911885	1.03287
Round	1	0.961033	0.88	0.961033
Round	1	0.945392	0.894624	0.945392
Round	1	0.988294	0.908911	0.988294
Triangle	1	1.00971	1.00963	1.00971
Triangle	1	1.00174	1.02082	1.00174
Triangle	1	1.00656	1.02745	1.00656
Triangle	1	1.00341	1.00169	1.00341
Triangle	1	1.0164	1.01271	1.0164
Triangle	1	1.01248	1.03317	1.01248
Triangle	1	1.00241	1.00107	1.00241
Triangle	1	1.00087	1.0369	1.00087
Rectangle	2.89	2.78977	2.04951	0.965319
Rectangle	2.89	2.74758	2.18027	0.95072
Rectangle	2.89	2.13745	1.97923
Rectangle	2.89	2.78868	2.48092	0.964941
Rectangle	2.89	2.91186	2.39047	1.00757
				0.025197
