# Supplementary material for: Low-cost, versatile, and highly reproducible microfabrication pipeline to generate 3D-printed customised cell culture devices with complex designs
Source: PLoS Biol. 2024 Mar 13;22(3):e3002503. doi: 10.1371/journal.pbio.3002503 (PMC10936828; doi:10.1371/journal.pbio.3002503)
Supplement: S1 Data — (ZIP) [file pbio.3002503.s020.zip › S1_Data/Figure6E-Data.xlsx]

## Sheet: Sheet1
	Image	Length in um	All1
1	Well2	153.335	1
2	Well2	171.7	1
3	Well2	214.982	1
4	Well2	149.279	1
5	Well2	123.059	1
6	Well2	172.109	1
7	Well2	134.728	1
8	Well2	177.708	1
9	Well2	115.72	1
10	Well2	151.583	1
11	Well2	142.305	1
12	Well2	229.018	1
13	Well2	160.881	1
14	Well2	141.247	1
15	Well2	195.366	1
16	Well2	219.149	1
17	Well2	189.226	1
18	Well2	182.495	1
19	Well2	210.4	1
20	Well2	173.303	1
21	Well2	176.65	1
22	Well2	187.359	1
23	Well2	242.067	1
24	Well2	226.529	1
25	Well2	214.939	1
26	Well2	175.239	1
27	Well2	213.956	1
28	Well2	214.043	1
29	Well2	179.674	1
30	Well2	235.732	1
31	Well2	253.045	1
32	Well2	222.037	1
33	Well2	182.032	1
34	Well2	198.506	1
35	Well2	229.998	1
36	Well2	201.249	1
37	Well2	154.795	1
38	Well2	253.341	1
39	Well2	237.001	1
40	Well2	219.042	1
41	Well2	162.964	1
42	Well2	123.553	1
43	Well2	174.031	1
44	Well2	201.319	1
45	Well2	221.636	1
46	Well2	234.776	1
47	Well2	162.359	1
48	Well2	243.052	1
49	Well2	253.489	1
50	Well2	165.418	1
51	Well2	198.506	1
52	Well2	237.001	1
53	Well2	231.622	1
54	Well2	220.598	1
55	Well2	184.588	1
56	Well2	160.385	1
57	Well2	183.672	1
58	Well2	194.573	1
59	Well2	206.398	1
60	Well2	185.297	1
61	Well2	186.13	1
62	Well1	169.365	1
63	Well1	180.065	1
64	Well1	205.123	1
65	Well1	208.162	1
66	Well1	132.907	1
67	Well1	245.068	1
68	Well1	205.921	1
69	Well1	162.272	1
70	Well1	195.917	1
71	Well1	177.153	1
72	Well1	157.406	1
73	Well1	205.466	1
74	Well1	166.35	1
75	Well1	171.126	1
76	Well1	142.798	1
77	Well1	172.354	1
78	Well1	180.792	1
79	Well1	137.788	1
80	Well1	209.53	1
81	Well1	175.346	1
82	Well1	219.938	1
83	Well1	138.838	1
84	Well1	221.763	1
85	Well1	171.345	1
86	Well1	190.681	1
87	Well1	156.091	1
88	Well1	195.27	1
89	Well1	159.799	1
90	Well1	221.128	1
91	Well1	135.594	1
92	Well1	193.631	1
93	Well1	225.222	1
94	Well1	186.959	1
95	Well1	194.573	1
96	Well1	164.081	1
97	Well1	151.583	1
98	Well1	191.71	1
99	Well1	155.881	1
100	Well1	164.851	1
101	Well1	149.373	1
102	Well1	172.327	1
103	Well1	334.218	1
104	Well1	189.325	1
105	Well1	223.803	1
106	Well1	181.232	1
107	Well1	172.761	1
108	Well1	140.182	1
109	Well1	112.392	1
110	Well1	134.17	1
111	Well1	104.709	1
112	Well1	175.799	1
113	Well1	194.789	1
114	Well1	215.287	1
115	Well1	197.085	1
116	Well1	183.697	1
117	Well1	150.778	1
118	Well1	177.576	1
119	Well1	191.098	1
120	Well3	185.903	1
121	Well3	167.221	1
122	Well3	194.814	1
123	Well3	164.424	1
124	Well3	232.671	1
125	Well3	206.194	1
126	Well3	183.774	1
127	Well3	192.661	1
128	Well3	303.491	1
129	Well3	217.883	1
130	Well3	194.115	1
131	Well3	202.155	1
132	Well3	126.216	1
133	Well3	190.927	1
134	Well3	186.356	1
135	Well3	183.11	1
136	Well3	201.877	1
137	Well3	181.232	1
138	Well3	156.121	1
139	Well3	134.832	1
140	Well3	190.681	1
141	Well3	214.196	1
142	Well3	210.244	1
143	Well3	206.376	1
144	Well3	233.395	1
145	Well3	233.636	1
146	Well3	290.862	1
147	Well3	190.681	1
148	Well3	209.821	1
149	Well3	171.345	1
150	Well3	171.536	1
151	Well3	201.319	1
152	Well3	255.569	1
153	Well3	186.205	1
154	Well3	181.542	1
155	Well3	181.31	1
156	Well3	202.988	1
157	Well3	181.025	1
158	Well3	219.917	1
159	Well3	205.807	1
160	Well3	168.616	1
161	Well3	187.309	1
162	Well3	191.71	1
163	Well3	208.925	1
164	Well3	197.156	1
165	Well3	192.247	1
166	Well3	98.5782	1
167	Well3	242.454	1
168	Well3	202.618	1
169	Well3	197.489	1
170	Well3	194.862	1
171	Well3	416.053	1
172	Well3	190.607	1
173	Well3	179.674	1
174	Well3	242.009	1
175	Well3	247.636	1
176	Well3	133.645	1
177	Well3	155.851	1
178	Well3	158.858	1
179	Well3	194.573	1
180	Well3	203.172	1
181	Well3	186.608	1
182	Well3	188.332	1
183	Well3	148.208	1
184	Well3	188.332	1
185	Well3	224.2	1
186	Well3	185.954	1
187	Well3	204.276	1
188	Well3	193.728	1
189	Well3	162.503	1
190	Well3	172.761	1
191	Well3	177.971	1
192	Well3	189.523	1
193	Well3	174.3	1
194	Well3	194.693	1
195	Well3	194.476	1
196	Well3	204.207	1
197	Well3	171.673	1
198	Well3	194.573	1
199	Well3	187.634	1
200	Well3	196.776	1
201	Well3	227.849	1
202	Well3	174.488	1
203	Well3	179.674	1
204	Well3	197.275	1
205	Well3	232.53	1
206	Well3	287.899	1
207	Well3	215.331	1
208	Well3	211.422	1
209	Well3	167.053	1
210	Well3	267.728	1
211	Well3	229.672	1
212	Well3	203.909	1
