# Supplementary material for: Low-cost, versatile, and highly reproducible microfabrication pipeline to generate 3D-printed customised cell culture devices with complex designs
Source: PLoS Biol. 2024 Mar 13;22(3):e3002503. doi: 10.1371/journal.pbio.3002503 (PMC10936828; doi:10.1371/journal.pbio.3002503)
Supplement: S1 Data — (ZIP) [file pbio.3002503.s020.zip › S1_Data/FigureS11A-Data.csv]

Length	Position	Size	Replica
94.1985	Y	50x1000	1
994.296	X	50x1000	1
98.0001	Y	50x1000	2
1009.39	X	50x1000	2
123.75	Y	50x1000	3
1038.46	X	50x1000	3
152.261	Y	100x1000	1
1044.14	X	100x1000	1
148.704	Y	100x1000	2
1063.99	X	100x1000	2
157.419	Y	100x1000	3
1076.67	X	100x1000	3
164.335	Y	100x1000	4
1061.44	X	100x1000	4
1092.69	Y	150x1000	1
256.454	X	150x1000	1
231.555	Y	150x1000	2
1092.63	X	150x1000	2
44.505	Y	150x1000	3
44.505	X	150x1000	3
258.645	Y	200x1000	1
269.61	X	200x1000	2
1073.28	Y	200x1000	2
265.74	X	200x1000	3
21.93	Y	200x1000	3
1088.11	X	200x1000	4
40.635	Y	200x1000	4
263.805	X	200x1000	5
1105.53	Y	200x1000	5
275.415	X	250x1000	1
29.025	Y	250x1000	1
295.41	X	250x1000	2
50.31	Y	250x1000	2
296.7	X	250x1000	3
1085.53	Y	250x1000	3
299.925	X	250x1000	4
1114.56	Y	250x1000	4
310.245	X	250x1000	5
1106.82	Y	250x1000	5
345.075	X	300x1000	1
339.915	Y	300x1000	2
1087.67	X	300x1000	2
329.595	Y	300x1000	3
1081.02	X	300x1000	3
336.69	Y	300x1000	4
1100.37	X	300x1000	4
378.615	Y	350x1000	1
1055.22	X	350x1000	1
382.485	Y	350x1000	2
1066.18	X	350x1000	2
381.195	Y	350x1000	3
1092.63	X	350x1000	3
420.54	Y	400x1000	1
1070.7	X	400x1000	1
424.41	Y	400x1000	2
1089.4	X	400x1000	2
422.475	Y	400x1000	3
1075.86	X	400x1000	3
428.28	Y	400x1000	4
1071.99	X	400x1000	4
479.235	Y	450x1000	1
1107.46	X	450x1000	1
482.46	Y	450x1000	2
1081.66	X	450x1000	2
488.265	Y	450x1000	3
1070.7	X	450x1000	3
485.685	Y	450x1000	4
1083.6	X	450x1000	4
532.77	Y	500x1000	1
1090.69	X	500x1000	1
527.61	Y	500x1000	2
1087.47	X	500x1000	2
535.35	Y	500x1000	3
1093.92	X	500x1000	3
537.93	Y	500x1000	4
1081.02	X	500x1000	4
573.405	Y	550x1000	1
1084.89	X	550x1000	1
570.18	Y	550x1000	2
1098.43	X	550x1000	2
572.115	Y	550x1000	3
1088.76	X	550x1000	3
575.34	Y	550x1000	4
1090.05	X	550x1000	4
623.546	Y	600x1000	1
1068.49	X	600x1000	1
1108.46	Y	600x1000	2
635.12	X	600x1000	2
1108.75	Y	600x1000	3
623.715	X	600x1000	3
1079.73	Y	600x1000	4
628.875	X	600x1000	4
