# Supplementary material for: Low-cost, versatile, and highly reproducible microfabrication pipeline to generate 3D-printed customised cell culture devices with complex designs
Source: PLoS Biol. 2024 Mar 13;22(3):e3002503. doi: 10.1371/journal.pbio.3002503 (PMC10936828; doi:10.1371/journal.pbio.3002503)
Supplement: S1 Data — (ZIP) [file pbio.3002503.s020.zip › S1_Data/FigureS11B-Data.csv]

Resin	Feature	Length	dZ	Angle
4K	Y	328.95	5.53915	0.96
4K	X	1093.92	0.343742	0.02
4K	Y	352.17	0.575876	0.09
4K	X	1102.95	0.292154	0.02
4K	Y	340.56	0.813145	0.14
4K	X	1092.63	1.22483	0.06
ABS	Y	245.1	6.37619	1.49
ABS	X	828.18	5.3565	0.37
ABS	Y	256.71	3.41674	0.76
ABS	X	877.2	0	0
ABS	Y	268.32	4.45619	0.95
ABS	X	855.27	1.39635	0.09
WASH	Y	345.72	6.03683	1
WASH	X	957.18	1.1771	0.07
WASH	Y	352.17	7.10256	1.16
WASH	X	1011.36	0	0
WASH	Y	356.04	2.21653	0.36
WASH	X	1035.87	0.553719	0.03
CLEAR	Y	383.13	3.51589	0.53
CLEAR	X	963.63	3.97124	0.24
CLEAR	Y	343.14	2.8661	0.48
CLEAR	X	976.53	2.11563	0.12
CLEAR	Y	325.08	6.39733	1.13
CLEAR	X	923.64	5.83779	0.36
TOUGH	X	985.309	3.14662
TOUGH	Y	292.645	4.7153
TOUGH	X	950.997	3.11314
TOUGH	Y	288.865	4.66555
TOUGH	X	926.178	3.18132
TOUGH	Y	292.881	4.73751
FLEXI	Y	203.82	1.38518	0.39
FLEXI	X	964.92	11.0132	0.65
FLEXI	Y	201.24	2.59926	0.74
FLEXI	X	939.12	21.7321	1.33
FLEXI	Y	203.82	3.1356	0.88
FLEXI	X	917.19	9.74802	0.61
