# Supplementary material for: Low-cost, versatile, and highly reproducible microfabrication pipeline to generate 3D-printed customised cell culture devices with complex designs
Source: PLoS Biol. 2024 Mar 13;22(3):e3002503. doi: 10.1371/journal.pbio.3002503 (PMC10936828; doi:10.1371/journal.pbio.3002503)
Supplement: S1 Data — (ZIP) [file pbio.3002503.s020.zip › S1_Data/FigureS11C-Data.csv]

Resin	Feature	Length	dZ	Angle
4K	Layer	59.34	44.652	36.96
4K	Layer	64.5	43.8394	34.2
4K	Layer	55.47	41.7983	37
4K	Layer	60.63	46.0505	37.22
4K	Layer	94.17	48.8161	27.4
4K	Layer	59.34	42.8713	35.85
4K	Layer	46.44	44.8368	43.99
4K	Layer	59.34	44.8294	37.07
4K	Layer	81.27	45.1967	29.08
4K	Layer	67.08	43.2057	32.79
4K	Layer	50.31	43.4356	40.81
4K	Layer	59.34	44.0065	36.56
4K	Layer	56.76	43.0322	37.17
ABS	Layer	32.2852	33.358	45.94
ABS	Layer	24.5367	41.0777	59.15
ABS	Layer	20.6625	28.8922	54.43
ABS	Layer	14.1902	38.3968	69.72
ABS	Layer	20.6403	37.4526	61.14
ABS	Layer	19.3503	54.3319	70.4
ABS	Layer	28.3874	37.6847	53.01
ABS	Layer	23.2261	36.9849	57.87
ABS	Layer	27.0971	37.2999	54
ABS	Layer	37.4198	29.6015	38.35
ABS	Layer	29.6778	34.3527	49.18
ABS	Layer	-37.4464	31.9826	40.5
ABS	Layer	-42.6114	37.6939	41.5
ABS	Layer	-41.3201	28.5799	34.67
ABS	Layer	-61.9802	45	35.98
WASH	Layer	34.83	28.502	39.29
WASH	Layer	28.38	30.8496	47.39
WASH	Layer	36.12	29.7254	39.45
WASH	Layer	39.9757	41.5939	46.14
WASH	Layer	51.5816	36.7757	35.49
WASH	Layer	49.0025	32.3021	33.39
WASH	Layer	54.1607	43.6057	38.84
WASH	Layer	46.44	32.8202	35.25
WASH	Layer	52.89	33.6429	32.46
WASH	Layer	46.44	35.2139	37.17
WASH	Layer	42.57	26.2258	31.64
WASH	Layer	39.99	36.3287	42.25
WASH	Layer	47.73	38.671	39.01
WASH	Layer	34.83	30.5659	41.27
WASH	Layer	38.7	32.3083	39.86
WASH	Layer	37.41	23.3168	31.93
CLEAR	Layer	25.7715	44.1006	59.7
CLEAR	Layer	27.0601	43.2586	57.97
CLEAR	Layer	30.9258	46.048	56.11
CLEAR	Layer	25.7715	44.023	59.65
CLEAR	Layer	30.9258	47.8454	57.12
CLEAR	Layer	21.9058	44.851	63.97
CLEAR	Layer	23.1943	38.2683	58.78
CLEAR	Layer	28.3775	33.409	49.66
CLEAR	Layer	32.2472	48.1544	56.19
CLEAR	Layer	25.7977	40.9776	57.81
CLEAR	Layer	27.0876	49.9471	61.53
CLEAR	Layer	25.7977	40.175	57.29
CLEAR	Layer	27.0876	46.548	59.8
CLEAR	Layer	16.7685	53.2966	72.54
CLEAR	Layer	28.3647	37.1921	52.67
CLEAR	Layer	32.2326	38.7144	50.22
CLEAR	Layer	25.7861	37.4524	55.45
CLEAR	Layer	24.4968	28.9971	49.81
CLEAR	Layer	29.654	39.1314	52.84
CLEAR	Layer	28.3647	44.8343	57.68
